# Supplementary material for: Pathological Evaluation of Resected Colorectal Liver Metastases: mFOLFOX6 Plus Bevacizumab versus mFOLFOX6 Plus Cetuximab in the Phase II ATOM Trial
Source: Cancers (Basel). 2022 Sep 9;14(18):4392. doi: 10.3390/cancers14184392 (PMC9496839; doi:10.3390/cancers14184392)
Supplement: Supplementary file 1 [file cancers-14-04392-s001.zip]

Archive with 1 entries (1 files):
- cancers-1830176-supplementary.pdf
